# Supplementary material for: Power-duration relationship comparison in competition sprint cyclists from 1-s to 20-min. Sprint performance is more than just peak power
Source: PLoS One. 2023 May 26;18(5):e0280658. doi: 10.1371/journal.pone.0280658 (PMC10218722; doi:10.1371/journal.pone.0280658)
Supplement: S2 File — (XLSX) [file pone.0280658.s002.xlsx]

## Sheet: Sheet1
Name	Kg	Age	Gender	Type	W1s	W5s	W10s	W15s	W30s	W45s	W60s	W2m	Wkg1s	Wkg5s	Wkg10s	Wkg15s	Wkg30s	Wkg45s	Wkg60s	Wkg2m
1.1	70	15	Male	Sprinter	1380	1289	1212	1173	815	708	651	570	19.7143	18.4143	17.3143	16.7571	11.6429	10.1143	9.3	8.14286
1.2	70	16	Male	Sprinter	1585	1402	1225	1183	922	765	706	498	22.6429	20.0286	17.5	16.9	13.1714	10.9286	10.0857	7.11429
1.3	70	17	Male	Sprinter	1831	1713	1468	1440	1117	833	688	510	26.1571	24.4714	20.9714	20.5714	15.9571	11.9	9.82857	7.28571
1.4	70	18	Male	Sprinter	1439	1415	1336	1306	1033	839	748	510	20.5571	20.2143	19.0857	18.6571	14.7571	11.9857	10.6857	7.28571
1.5	83.2	26	Male	Sprinter	1875	1786	1610	1521	1165	797	686	485	22.5361	21.4663	19.351	18.2812	14.0024	9.57933	8.24519	5.82933
10.1	88	65	Male	Sprinter	1790	1734	1636	1596	1143	964	899	625	20.3409	19.7045	18.5909	18.1364	12.9886	10.9545	10.2159	7.10227
10.2	88	66	Male	Sprinter	1206	1091	967	945	775	601	537	379	13.7045	12.3977	10.9886	10.7386	8.80682	6.82955	6.10227	4.30682
10.3	88	67	Male	Sprinter	1322	1225	1159	1112	947	775	697	470	15.0227	13.9205	13.1705	12.6364	10.7614	8.80682	7.92045	5.34091
10.4	88	68	Male	Sprinter	1203	1154	1138	1130	995	819	639	545	13.6705	13.1136	12.9318	12.8409	11.3068	9.30682	7.26136	6.19318
10.5	88	69	Male	Sprinter	1260	1150	1029	983	748	663	562	397	14.3182	13.0682	11.6932	11.1705	8.5	7.53409	6.38636	4.51136
10.6	88	70	Male	Sprinter	1152	1085	1030	1002	790	613	541	427	13.0909	12.3295	11.7045	11.3864	8.97727	6.96591	6.14773	4.85227
11.1	83.1	17	Male	Sprinter	1744	1636	1385	1297	898	741	588	385	20.9868	19.6871	16.6667	15.6077	10.8063	8.91697	7.07581	4.63297
12.1	80.5	28	Male	Sprinter	1585	1526	1441	1400	1095	970	887	616	19.6894	18.9565	17.9006	17.3913	13.6025	12.0497	11.0186	7.65217
13.1	92.5	39	Male	Sprinter	1777	1678	1526	1460	971	854	741	482	19.2108	18.1405	16.4973	15.7838	10.4973	9.23243	8.01081	5.21081
13.2	92.5	40	Male	Sprinter	2010	1895	1742	1672	1011	826	733	461	21.7297	20.4865	18.8324	18.0757	10.9297	8.92973	7.92432	4.98378
14.1	84.5	40	Male	Sprinter	1642	1468	1410	1358	955	786	733	471	19.432	17.3728	16.6864	16.071	11.3018	9.30178	8.67456	5.57396
14.2	84.5	41	Male	Sprinter	1610	1382	1268	1230	896	761	636	454	19.0533	16.355	15.0059	14.5562	10.6036	9.00592	7.52663	5.37278
14.3	84.5	42	Male	Sprinter	1521	1425	1362	1315	968	811	668	469	18	16.8639	16.1183	15.5621	11.4556	9.59763	7.90533	5.5503
14.4	84.5	43	Male	Sprinter	1441	1383	1312	1274	927	769	629	457	17.0533	16.3669	15.5266	15.0769	10.9704	9.10059	7.44379	5.40828
14.5	84.5	44	Male	Sprinter	1421	1361	1290	1255	936	784	624	431	16.8166	16.1065	15.2663	14.8521	11.0769	9.27811	7.38462	5.10059
15.1	85	15	Male	Sprinter	2161	2045	1869	1769	1191	850	689	425	25.4235	24.0588	21.9882	20.8118	14.0118	10	8.10588	5
16.1	65	28	Female	Sprinter	937	880	759	714	496	430	371	339	14.4154	13.5385	11.6769	10.9846	7.63077	6.61538	5.70769	5.21538
16.2	65	29	Female	Sprinter	1094	1017	884	876	769	532	458	378	16.8308	15.6462	13.6	13.4769	11.8308	8.18462	7.04615	5.81538
16.3	65	30	Female	Sprinter	1093	996	879	823	598	510	468	392	16.8154	15.3231	13.5231	12.6615	9.2	7.84615	7.2	6.03077
16.4	65	31	Female	Sprinter	1226	902	828	813	611	511	480	387	18.8615	13.8769	12.7385	12.5077	9.4	7.86154	7.38462	5.95385
16.5	65	32	Female	Sprinter	1042	892	818	779	577	501	471	376	16.0308	13.7231	12.5846	11.9846	8.87692	7.70769	7.24615	5.78462
17.1	75	15	Female	Sprinter	1105	976	799	753	558	445	446	393	14.7333	13.0133	10.6533	10.04	7.44	5.93333	5.94667	5.24
17.2	75	16	Female	Sprinter	1197	1156	1001	931	628	480	425	319	15.96	15.4133	13.3467	12.4133	8.37333	6.4	5.66667	4.25333
17.3	75	17	Female	Sprinter	1222	1165	926	860	533	429	356	266	16.2933	15.5333	12.3467	11.4667	7.10667	5.72	4.74667	3.54667
18.1	80	30	Male	Sprinter	1540	1457	1376	1332	912	719	643	524	19.25	18.2125	17.2	16.65	11.4	8.9875	8.0375	6.55
18.2	80	30	Male	Sprinter	1429	1373	1313	1247	729	618	596	449	17.8625	17.1625	16.4125	15.5875	9.1125	7.725	7.45	5.6125
18.3	80	31	Male	Sprinter	1540	1457	1376	1332	912	719	643	524	19.25	18.2125	17.2	16.65	11.4	8.9875	8.0375	6.55
19.1	95	17	Male	Sprinter	1861	1628	1490	1448	1047	820	702	450	19.5895	17.1368	15.6842	15.2421	11.0211	8.63158	7.38947	4.73684
2.1	83.2	27	Male	Sprinter	1856	1728	1595	1546	1131	897	763	504	22.3077	20.7692	19.1707	18.5817	13.5938	10.7812	9.17067	6.05769
20.1	78	15	Male	Sprinter	1374	1266	1205	1170	851	644	562	436	17.6154	16.2308	15.4487	15	10.9103	8.25641	7.20513	5.58974
20.2	78	16	Male	Sprinter	1504	1451	1348	1317	939	715	617	491	19.2821	18.6026	17.2821	16.8846	12.0385	9.16667	7.91026	6.29487
20.3	78	17	Male	Sprinter	1368	1282	1196	1176	811	762	629	470	17.5385	16.4359	15.3333	15.0769	10.3974	9.76923	8.0641	6.02564
20.4	78	18	Male	Sprinter	1508	1386	1299	1239	909	739	600	511	19.3333	17.7692	16.6538	15.8846	11.6538	9.47436	7.69231	6.55128
20.5	78	19	Male	Sprinter	1601	1528	1382	1306	897	773	675	506	20.5256	19.5897	17.7179	16.7436	11.5	9.91026	8.65385	6.48718
21.1	73.8	40	Female	Sprinter	1172	1051	910	867	716	526	437	330	15.8808	14.2412	12.3306	11.748	9.7019	7.12737	5.92141	4.47154
21.2	73.8	41	Female	Sprinter	1187	1139	984	957	764	544	442	351	16.084	15.4336	13.3333	12.9675	10.3523	7.37127	5.98916	4.7561
21.3	73.8	42	Female	Sprinter	1068	1022	913	890	730	503	389	290	14.4715	13.8482	12.3713	12.0596	9.8916	6.81572	5.271	3.92954
22.1	75	15	Male	Sprinter	1450	1298	1116	1095	676	556	503	419	19.3333	17.3067	14.88	14.6	9.01333	7.41333	6.70667	5.58667
22.2	75	16	Male	Sprinter	1543	1433	1257	1170	828	708	633	512	20.5733	19.1067	16.76	15.6	11.04	9.44	8.44	6.82667
23.1	60	15	Female	Sprinter	1110	1018	987	975	606	486	393	332	18.5	16.9667	16.45	16.25	10.1	8.1	6.55	5.53333
23.2	62	16	Female	Sprinter	1075	1070	965	913	521	483	448	359	17.3387	17.2581	15.5645	14.7258	8.40323	7.79032	7.22581	5.79032
23.3	64	17	Female	Sprinter	1227	1212	1167	1142	698	547	468	330	19.1719	18.9375	18.2344	17.8438	10.9062	8.54688	7.3125	5.15625
23.4	66	19	Female	Sprinter	1174	1086	941	920	637	470	368	310	17.7879	16.4545	14.2576	13.9394	9.65152	7.12121	5.57576	4.69697
23.5	66	20	Female	Sprinter	1038	869	827	809	718	524	417	328	15.7273	13.1667	12.5303	12.2576	10.8788	7.93939	6.31818	4.9697
24.1	74	37	Male	Sprinter	1653	1479	1373	1330	831	628	540	416	22.3378	19.9865	18.5541	17.973	11.2297	8.48649	7.2973	5.62162
24.2	74	38	Male	Sprinter	1543	1435	1264	1166	734	603	544	362	20.8514	19.3919	17.0811	15.7568	9.91892	8.14865	7.35135	4.89189
24.3	74	40	Male	Sprinter	1554	1453	1341	1224	730	545	465	337	21	19.6351	18.1216	16.5405	9.86486	7.36486	6.28378	4.55405
25.1	103.5	50	Male	Sprinter	1529	1438	1335	1280	989	780	624	476	14.7729	13.8937	12.8986	12.3671	9.55556	7.53623	6.02899	4.59903
25.2	103.5	51	Male	Sprinter	1653	1537	1460	1435	1244	991	789	558	15.971	14.8502	14.1063	13.8647	12.0193	9.57488	7.62319	5.3913
26.1	58	19	Female	Sprinter	938	851	783	765	705	682	599	469	16.1724	14.6724	13.5	13.1897	12.1552	11.7586	10.3276	8.08621
26.2	58	20	Female	Sprinter	1041	1000	933	901	668	571	499	414	17.9483	17.2414	16.0862	15.5345	11.5172	9.84483	8.60345	7.13793
26.3	60	21	Female	Sprinter	1040	943	892	866	722	635	537	422	17.3333	15.7167	14.8667	14.4333	12.0333	10.5833	8.95	7.03333
27.1	55	32	Female	Sprinter	954	884	774	735	579	448	402	257	17.3455	16.0727	14.0727	13.3636	10.5273	8.14545	7.30909	4.67273
28.1	75	15	Male	Sprinter	1229	1108	968	855	647	556	496	380	16.3867	14.7733	12.9067	11.4	8.62667	7.41333	6.61333	5.06667
28.2	75	16	Male	Sprinter	1403	1268	1148	1106	795	644	576	494	18.7067	16.9067	15.3067	14.7467	10.6	8.58667	7.68	6.58667
29.1	65	16	Male	Sprinter	1210	1049	1016	996	774	602	501	378	18.6154	16.1385	15.6308	15.3231	11.9077	9.26154	7.70769	5.81538
29.2	65	17	Male	Sprinter	1170	1079	971	938	714	632	557	424	18	16.6	14.9385	14.4308	10.9846	9.72308	8.56923	6.52308
3.1	55	17	Female	Sprinter	1267	1063	947	845	562	482	435	334	23.0364	19.3273	17.2182	15.3636	10.2182	8.76364	7.90909	6.07273
4.1	95	25	Male	Sprinter	1806	1675	1571	1517	1127	834	646	446	19.0105	17.6316	16.5368	15.9684	11.8632	8.77895	6.8	4.69474
4.2	95	26	Male	Sprinter	1882	1822	1649	1585	1069	783	676	444	19.8105	19.1789	17.3579	16.6842	11.2526	8.24211	7.11579	4.67368
5.1	70	17	Female	Sprinter	1168	1066	959	908	666	514	458	357	16.6857	15.2286	13.7	12.9714	9.51429	7.34286	6.54286	5.1
6.1	81.5	25	Male	Sprinter	1857	1767	1646	1582	1127	864	790	604	22.7853	21.681	20.1963	19.411	13.8282	10.6012	9.69325	7.41104
7.1	78.4	45	Male	Sprinter	1488	1428	1134	1061	664	550	486	308	18.9796	18.2143	14.4643	13.5332	8.46939	7.01531	6.19898	3.92857
7.2	78.4	46	Male	Sprinter	1435	1286	1124	1045	732	615	535	362	18.3036	16.4031	14.3367	13.3291	9.33673	7.84439	6.82398	4.61735
7.3	78.4	47	Male	Sprinter	1484	1438	1303	1246	779	663	582	360	18.9286	18.3418	16.6199	15.8929	9.93622	8.45663	7.42347	4.59184
7.4	78.4	48	Male	Sprinter	1444	1407	1133	1071	723	604	560	330	18.4184	17.9464	14.4515	13.6607	9.22194	7.70408	7.14286	4.20918
8.1	75	14	Male	Sprinter	1400	1209	1098	1065	751	601	495	393	18.6667	16.12	14.64	14.2	10.0133	8.01333	6.6	5.24
8.2	75	15	Male	Sprinter	1477	1306	1079	1049	783	660	580	415	19.6933	17.4133	14.3867	13.9867	10.44	8.8	7.73333	5.53333
8.3	75	16	Male	Sprinter	1469	1226	940	908	747	580	474	329	19.5867	16.3467	12.5333	12.1067	9.96	7.73333	6.32	4.38667
9.1	101	40	Male	Sprinter	1600	1546	1384	1353	1097	880	793	573	15.8416	15.3069	13.703	13.396	10.8614	8.71287	7.85149	5.67327
9.2	101	41	Male	Sprinter	1793	1698	1640	1614	1212	943	750	479	17.7525	16.8119	16.2376	15.9802	12	9.33663	7.42574	4.74257
